# Supplementary material for: MOFs-Derived Zn-Based Catalysts in Acetylene Acetoxylation
Source: Nanomaterials (Basel). 2021 Dec 29;12(1):98. doi: 10.3390/nano12010098 (PMC8746958; doi:10.3390/nano12010098)
Supplement: Supplementary file 1 [file nanomaterials-12-00098-s001.zip]

Archive with 1 entries (1 files):
- nanomaterials-1487101 - Supplementary Materials v1.pdf
